# Supplementary material for: Increased serum 12-hydroxyeicosatetraenoic acid levels are correlated with an increased risk of diabetic retinopathy in both children and adults with diabetes
Source: Acta Diabetol. 2022 Aug 12;59(11):1505–13. doi: 10.1007/s00592-022-01951-7 (PMC9374295; doi:10.1007/s00592-022-01951-7)
Supplement: Supplementary file 2 — Supplementary file2 (XLSX 23 kb) [file 592_2022_1951_MOESM2_ESM.xlsx]

## Sheet: Cover
Acta Diabetologica
Supplementary Material 2
Datasheet for 12-HETE concentrations and DR levels of each participant
Increased Serum 12-Hydroxyeicosatetraenoic Acid Levels are Correlated With an Increased Risk of Diabetic Retinopathy in both Children and Adults with Diabetes
Shuli Chen, Yu Qian, Qiurong Lin, Zhangling Chen, Zhaoyu Xiang, Lipu Cui, Jiaqi Sun, Xinran Qin, Yi Xu, Lina Lu and Haidong Zou
Corresponding author: Haidong Zou Department of Ophthalmology Shanghai General Hospital, Shanghai Jiao Tong University, School of Medicine No.100 Haining Road, Shanghai 200080, China Tel: +86-21-63240090 Email: zouhaidong@sjtu.edu.cn

## Sheet: Children
Group	Name	Sex (F=Female, M=Male)	Age (years)	12-HETE (pg/mL)	DR level
Children-NDR	CYY	F	17	12.12	/
Children-NDR	ZYW	F	12	47.6	/
Children-NDR	CS	F	15	16.33	/
Children-NDR	HZH	M	10	20.06	/
Children-NDR	HRG	M	15	13.39	/
Children-NDR	JZY	F	13	27.63	/
Children-NDR	JRH	F	14	19.02	/
Children-NDR	JYR	F	13	32.59	/
Children-NDR	JTY	M	10	7.58	/
Children-NDR	LSY	F	14	22.28	/
Children-NDR	LXL	F	13	8.23	/
Children-NDR	TZX	F	11	12.75	/
Children-NDR	WYX	F	14	81.8	/
Children-NDR	WWJ	M	7	34.03	/
Children-NDR	WXJ	F	16	7.5	/
Children-NDR	WYE	F	14	12.65	/
Children-NDR	WKY	M	11	10.18	/
Children-NDR	XZQ	M	15	16.54	/
Children-NDR	YXY	F	16	15.17	/
Children-NDR	YYY	M	20	26.32	/
Children-NDR	YZX	F	9	15.6	/
Children-NDR	YYY	M	10	17.84	/
Children-NDR	YRX	F	10	15.11	/
Children-NDR	ZY	F	16	27.76	/
Children-DR	FS	M	8	185.04	Moderate NPDR
Children-DR	GYC	M	17	29.07	Moderate NPDR
Children-DR	WJY	M	12	71.35	Moderate NPDR
Children-DR	YMQ	F	8	50.21	Moderate NPDR

## Sheet: Adult
Group	Name	Sex (F=Female, M=Male)	Age (years)	12-HETE (ng/mL)	DR level
Test-NDR	YQM	F	63	0.744031	/
Test-NDR	WXZ	F	59	1.5946	/
Test-NDR	SBW	M	53	1.46997	/
Test-NDR	CAZ	F	60	0.962092	/
Test-NDR	ZYF	F	61	1.35881	/
Test-NDR	MHZ	M	74	0.857863	/
Test-NDR	YZ	M	83	0.983591	/
Test-NDR	ZYH	M	70	1.19221	/
Test-NDR	JXY	F	69	0.921811	/
Test-NDR	WQP	M	67	1.07669	/
Test-NDR	ZQF	M	68	0.786128	/
Test-NDR	ZDJ	F	68	0.901167	/
Test-NDR	ZBZ	F	82	1.72636	/
Test-NDR	LHZ	M	83	0.843973	/
Test-NDR	LZX	M	69	1.20526	/
Test-NDR	LLR	M	71	1.11868	/
Test-NDR	LQX	F	63	1.28914	/
Test-NDR	LYY	M	67	1.22305	/
Test-NDR	XAZ	F	84	1.18652	/
Test-NDR	HFJ	M	75	1.12943	/
Test-NDR	XCT	M	82	0.830109	/
Test-NDR	LKL	M	77	1.57484	/
Test-NDR	SJ	M	66	1.03422	/
Test-NDR	LGY	F	69	1.25294	/
Test-DR	SXM	F	59	1.08819	Mild NPDR
Test-DR	LYF	M	63	1.79122	Moderate NPDR
Test-DR	XQZ	F	86	0.885041	Mild NPDR
Test-DR	CZH	M	75	0.812813	Mild NPDR
Test-DR	JMG	M	65	1.08611	PDR
Test-DR	JWY	M	64	1.01376	Mild NPDR
Test-DR	SMX	M	66	2.07343	Mild NPDR
Test-DR	LXZ	M	86	1.01886	PDR
Test-DR	CSD	F	92	2.85798	Mild NPDR
Test-DR	XGB	F	67	0.937299	PDR
Test-DR	WYJ	F	75	2.70269	Mild NPDR
Test-DR	QQZ	F	70	1.68378	Mild NPDR
Test-DR	FDM	F	66	1.24335	Mild NPDR
Test-DR	CGZ	M	69	1.73502	Mild NPDR
Test-DR	QAF	F	79	1.94778	Moderate NPDR
Test-DR	XJL	F	66	1.10566	Mild NPDR
Test-DR	PYF	M	70	1.47211	Moderate NPDR
Test-DR	LYM	F	70	7.72839	Mild NPDR
Test-DR	SJM	M	64	1.04608	Moderate NPDR
Test-DR	LJC	M	72	1.91959	Moderate NPDR
Test-DR	CRQ	M	71	2.8241	Severe NPDR
Test-DR	CLX	F	76	2.63876	Moderate NPDR
Test-DR	YMH	F	72	1.43863	Moderate NPDR
Test-DR	WZK	M	69	3.55069	Mild NPDR
Test-DR	SYJ	F	81	1.42613	Mild NPDR
Test-DR	ZBF	M	71	2.69087	Mild NPDR
Test-DR	ZJY	F	68	1.08846	Mild NPDR
Test-DR	JYD	F	74	7.47546	Moderate NPDR
Verify-Control	ZLZ	F	61	0.581464	/
Verify-Control	JMH	F	60	1.84635	/
Verify-Control	CSJ	F	70	1.22148	/
Verify-Control	MLH	M	65	1.69605	/
Verify-Control	ZYR	M	69	1.0587	/
Verify-Control	YLJ	F	69	1.0637	/
Verify-Control	GMA	M	70	1.57452	/
Verify-Control	HJX	F	77	1.37901	/
Verify-Control	SMH	M	69	1.38862	/
Verify-Control	GCX	F	70	1.01394	/
Verify-Control	GZY	F	77	1.2585	/
Verify-Control	JHA	F	69	1.08086	/
Verify-Control	SYY	F	65	1.85419	/
Verify-Control	XFQ	F	69	1.61882	/
Verify-Control	TMY	F	73	1.62394	/
Verify-Control	SCJ	F	59	0.977206	/
Verify-Control	ZWK	M	68	1.17835	/
Verify-Control	WGL	F	69	1.95677	/
Verify-Control	JLF	F	66	1.11555	/
Verify-Control	ZYH	F	67	1.3195	/
Verify-Control	ZFC	M	65	0.776415	/
Verify-Control	SZQ	M	74	1.02674	/
Verify-Control	TJN	M	75	1.16084	/
Verify-Control	ZTD	M	78	1.47754	/
Verify-Control	WYP	F	65	0.977763	/
Verify-Control	TDY	M	79	1.13942	/
Verify-Control	WQL	M	68	1.37558	/
Verify-Control	WJY	F	68	1.33091	/
Verify-Control	TFX	F	71	2.44745	/
Verify-Control	GBY	M	86	1.82577	/
Verify-Control	SGM	F	72	1.3192	/
Verify-Control	MXY	F	68	1.48357	/
Verify-Control	MFZ	F	71	1.41421	/
Verify-Control	LMM	M	67	0.92678	/
Verify-Control	CMY	F	68	1.13684	/
Verify-Control	ZAF	F	68	1.05045	/
Verify-Control	GWW	M	73	0.997224	/
Verify-Control	GXY	F	85	1.18334	/
Verify-Control	LWL	F	66	1.45817	/
Verify-Control	GXP	F	67	0.68966	/
Verify-Control	WDG	M	71	0.894811	/
Verify-Control	JLB	F	74	0.837791	/
Verify-Control	LYM	F	74	0.654737	/
Verify-Control	ZMM	M	79	1.56746	/
Verify-Control	LHX	M	79	0.804013	/
Verify-Control	ZHL	F	69	0.951944	/
Verify-Control	HLM	F	72	0.871389	/
Verify-Control	LFY	F	65	1.32713	/
Verify-Control	CLM	F	81	1.459	/
Verify-Control	CGY	F	65	0.906494	/
Verify-NDR	CWY	M	56	1.32257	/
Verify-NDR	LAQ	F	54	0.629872	/
Verify-NDR	YJY	F	74	0.630276	/
Verify-NDR	JKW	M	76	1.35414	/
Verify-NDR	XRH	F	73	0.985262	/
Verify-NDR	WJF	F	64	1.74058	/
Verify-NDR	JLF	M	63	1.48989	/
Verify-NDR	JWX	F	71	1.28964	/
Verify-NDR	GZH	M	71	0.741811	/
Verify-NDR	HYH	F	55	1.15381	/
Verify-NDR	MML	M	69	1.82991	/
Verify-NDR	GWX	F	73	1.4854	/
Verify-NDR	DHL	F	71	1.63322	/
Verify-NDR	YYJ	F	72	1.22986	/
Verify-NDR	QFM	M	75	1.10253	/
Verify-NDR	XDX	M	66	0.706449	/
Verify-NDR	BWL	M	71	0.827577	/
Verify-NDR	ZJF	M	69	1.23858	/
Verify-NDR	ZXX	M	70	4.67254	/
Verify-NDR	ZJM	M	67	1.1043	/
Verify-NDR	SDY	F	67	1.36685	/
Verify-NDR	LZL	M	70	1.53323	/
Verify-NDR	XDX	M	70	1.49	/
Verify-NDR	CGC	M	65	0.805398	/
Verify-NDR	YLG	M	66	1.41944	/
Verify-NDR	XZW	M	70	1.48851	/
Verify-NDR	THX	M	66	3.87	/
Verify-NDR	LXJ	F	66	1.19171	/
Verify-NDR	DFH	F	71	2.22969	/
Verify-NDR	CXM	F	67	1.2335	/
Verify-NDR	CWP	M	63	2.17358	/
Verify-NDR	WHM	M	69	2.06182	/
Verify-NDR	MBH	M	67	1.81179	/
Verify-NDR	CWM	M	69	1.14854	/
Verify-NDR	ZAH	F	69	1.46352	/
Verify-NDR	KHX	F	73	2.04763	/
Verify-NDR	ZJW	M	74	0.939208	/
Verify-NDR	GDX	F	75	1.17513	/
Verify-NDR	LJP	M	66	1.1372	/
Verify-NDR	TJP	F	65	1.27746	/
Verify-NDR	ZXL	M	68	1.4452	/
Verify-NDR	QXY	M	69	1.0169	/
Verify-NDR	SXH	F	66	1.10309	/
Verify-NDR	XDM	M	80	1.8128	/
Verify-NDR	CLM	M	69	1.84389	/
Verify-NDR	PYS	M	66	1.83197	/
Verify-NDR	XYH	F	66	1.76853	/
Verify-NDR	LX	M	76	1.94888	/
Verify-NDR	ZXP	M	67	1.30547	/
Verify-NDR	ZDP	M	76	1.44694	/
Verify-DR	ZGQ	M	59	3.24679	Moderate NPDR
Verify-DR	CGX	M	61	2.6914	Moderate NPDR
Verify-DR	CXY	F	67	2.23562	Mild NPDR
Verify-DR	GAL	F	76	2.81512	Moderate NPDR
Verify-DR	GGF	M	70	2.47422	Mild NPDR
Verify-DR	GGD	F	73	2.98958	Moderate NPDR
Verify-DR	GJ	F	73	2.9172	Mild NPDR
Verify-DR	HJX	F	80	2.44319	Severe NPDR
Verify-DR	HYH	M	71	3.01787	Mild NPDR
Verify-DR	JGD	M	74	3.29434	Moderate NPDR
Verify-DR	LFG	M	80	2.86552	Moderate NPDR
Verify-DR	LYM	F	65	2.44757	Mild NPDR
Verify-DR	LXG	M	56	3.10994	Moderate NPDR
Verify-DR	LXQ	M	74	3.01834	Moderate NPDR
Verify-DR	LSN	M	74	2.46569	Moderate NPDR
Verify-DR	MRH	M	39	3.98249	PDR
Verify-DR	QQG	M	80	8.60988	Moderate NPDR
Verify-DR	QQF	F	64	4.23114	Moderate NPDR
Verify-DR	SKZ	F	74	3.3815	Severe NPDR
Verify-DR	SJG	M	76	2.50077	PDR
Verify-DR	WWG	M	75	2.89021	Moderate NPDR
Verify-DR	WXH	M	74	15.5882	Mild NPDR
Verify-DR	WAB	F	64	2.81321	Mild NPDR
Verify-DR	WGF	F	67	3.94884	Moderate NPDR
Verify-DR	WPL	M	61	2.24684	Mild NPDR
Verify-DR	WJT	M	73	2.72719	Moderate NPDR
Verify-DR	WYG	M	73	3.50067	Moderate NPDR
Verify-DR	WJL	M	78	2.82514	Moderate NPDR
Verify-DR	XXH	F	67	2.51971	Mild NPDR
Verify-DR	XH	F	51	2.04022	Moderate NPDR
Verify-DR	XLC	M	73	3.00167	Moderate NPDR
Verify-DR	YJP	F	66	2.85259	Moderate NPDR
Verify-DR	YSQ	F	68	3.04688	Moderate NPDR
Verify-DR	YRY	M	36	2.35077	Moderate NPDR
Verify-DR	YBQ	M	74	2.30829	Moderate NPDR
Verify-DR	YXD	M	65	4.51967	Moderate NPDR
Verify-DR	ZYX	F	82	2.80477	Moderate NPDR
Verify-DR	ZJY	F	76	2.81692	Moderate NPDR
Verify-DR	ZWG	M	76	3.59415	Severe NPDR
Verify-DR	ZYJ	F	74	3.10718	Moderate NPDR
Verify-DR	ZYS	F	73	2.5055	Mild NPDR
